# Supplementary material for: Plastome evolution in the genus Sium (Apiaceae, Oenantheae) inferred from phylogenomic and comparative analyses
Source: BMC Plant Biol. 2023 Jul 25;23:368. doi: 10.1186/s12870-023-04376-8 (PMC10367252; doi:10.1186/s12870-023-04376-8)
Supplement: Supplementary file 5 — Additional file 5: Table S2. More detail of SSRs in Sium species. [file 12870_2023_4376_MOESM5_ESM.xlsx]

## Sheet: Sheet1
Table S2. More detail of SSRs in Sium species.
Species	Mono-	Di-	Tri-	Tetra-	Penta-	Hexa-	Total
S. crispulifolium	34	16	3	8	1	0	62
S. medium	39	16	1	4	1	0	61
S. ninsi	33	14	3	13	2	1	66
S. suave 1	40	18	2	5	2	0	67
S. suave 2	39	18	2	5	3	0	67
S. tenue	34	15	3	10	2	1	65
S. ventricosum	36	13	4	8	2	1	64
